# Supplementary material for: Utilizing Multiple Triboelectric Nanogenerator Sensors and Signal Processing Technology for Monitoring Periodic Leg Movements of Sleep
Source: Biosensors (Basel). 2024 Nov 4;14(11):532. doi: 10.3390/bios14110532 (PMC11591974; doi:10.3390/bios14110532)
Supplement: Supplementary file 1 [file biosensors-14-00532-s001.zip]

Archive with 3 entries (3 files):
- Program code for PLMS signal process.txt
- SV1-Bare Leg.mp4
- SV2-Covered with a Blanket.mp4
